# Supplementary material for: Changes in Body Composition During Intensive Care Unit Stay and Outcomes in Patients with Severe COVID-19 Pneumonia: A Retrospective Cohort Study
Source: Viruses. 2025 Apr 29;17(5):643. doi: 10.3390/v17050643 (PMC12115843; doi:10.3390/v17050643)
Supplement: Supplementary file 1 [file viruses-17-00643-s001.zip]

Archive with 7 entries (7 files):
- FigureS1a.TIF
- FigureS1b.TIF
- FigureS1c.TIF
- FigureS1d.TIF
- FigureS2a.TIF
- FigureS2b.TIF
- Figure S3.tif
